# Supplementary material for: Well-being, behavioral patterns and cycling crashes of different age groups in Latin America: Are aging adults the safest cyclists?
Source: PLoS One. 2019 Aug 28;14(8):e0221864. doi: 10.1371/journal.pone.0221864 (PMC6713343; doi:10.1371/journal.pone.0221864)
Supplement: S1 Dataset — (ZIP) [file pone.0221864.s002.zip]

Archive with 3 entries (2 files):
- Raw Data.sav
- __MACOSX/
- __MACOSX/._Raw Data.sav
